# Supplementary material for: Microwave-Assisted Synthesis of 5′-O-methacryloylcytidine Using the Immobilized Lipase Novozym 435
Source: Molecules. 2022 Jun 26;27(13):4112. doi: 10.3390/molecules27134112 (PMC9268227; doi:10.3390/molecules27134112)
Supplement: Supplementary file 1 [file molecules-27-04112-s001.zip]

Archive with 1 entries (1 files):
- molecules-1745867-supplementary.pdf
